# Supplementary material for: Immune Response to Third and Fourth COVID-19 Vaccination in Hemodialysis Patients and Kidney Transplant Recipients
Source: Viruses. 2022 Nov 26;14(12):2646. doi: 10.3390/v14122646 (PMC9785871; doi:10.3390/v14122646)
Supplement: Supplementary file 1 [file viruses-14-02646-s001.zip]

Archive with 1 entries (1 files):
- viruses-1971974-supplementary.pdf
